# Supplementary material for: Approaches and Vectors for Efficient Cochlear Gene Transfer in Adult Mouse Models
Source: Biomolecules. 2022 Dec 26;13(1):38. doi: 10.3390/biom13010038 (PMC9855574; doi:10.3390/biom13010038)
Supplement: Supplementary file 1 [file biomolecules-13-00038-s001.zip]

Archive with 1 entries (1 files):
- biomolecules-2014937-supplementary.pdf
